# Supplementary material for: Characterization of the Activities of Vorinostat Against Toxoplasma gondii
Source: Int J Mol Sci. 2025 Jan 18;26(2):795. doi: 10.3390/ijms26020795 (PMC11765797; doi:10.3390/ijms26020795)
Supplement: Supplementary file 1 [file ijms-26-00795-s001.zip]

Archive with 1 entries (1 files):
- ijms-3374918-supplementary.xls
