# Supplementary material for: Characterization of the Activities of Vorinostat Against Toxoplasma gondii
Source: Int J Mol Sci. 2025 Jan 18;26(2):795. doi: 10.3390/ijms26020795 (PMC11765797; doi:10.3390/ijms26020795)
Supplement: Supplementary file 1 [file ijms-26-00795-s001.zip › ijms-3374918-supplementary.xls]

## Sheet: Sheet1
Table S1. A list of differentially expressed proteins.
Protein	Description	Gene	Vorinostat_1	Vorinostat_2	Vehicle_1	Vehicle_2	Vorinostat.vsVehicle FC	Vorinostat.vs.Vehicle Pvalue	Vorinostat.vs.Vehicle log2FC
A0A0B5KXC2	Rhoptry protein 8	ROP8	1077255.97396445	1108175.47146252	812006	875097.073956794	1.29537517841245	0.0193049277817583	0.373370004972846
A0A125YTI1	Hemolysin	TGRH88_030100	95451.1807336381	103434.057832927	71268.8	67484.5600660965	1.43337241326498	0.0209100559523623	0.519413493736594
A0A7J6JSV5	Uncharacterized protein	TGRH88_058110	19826.1266154288	17976.2884992387	7873.58	11133.8741974803	1.9888205291416	0.0375512368538752	0.991913093466994
A0A7J6JT28	Thioredoxin domain-containing protein	TGRH88_058920	21820.3219050701	17097.191802871	0	0	Inf	0	Inf
A0A7J6JTS8	DNA helicase	TGRH88_057950	212648.055671447	200932.231662194	298568	306606.19701523	0.683407008053968	0.005454444705969	-0.549183
A0A7J6JTU4	DNA replication licensing factor MCM6	TGRH88_057770	161209.123806536	146601.387337324	208067	216483.712302203	0.725026486175708	0.0202251269189408	-0.463894
A0A7J6JUL1	Glutaredoxin domain-containing protein	TGRH88_061660	145360.449189573	153669.874525053	124361	123757.357702625	1.20519225777328	0.0257488364090838	0.269263310116068
A0A7J6JV14	histone deacetylase	TGRH88_063370	94720.0337242817	97829.4276568833	69894.8	79375.7730308982	1.28994	0.0492579095076848	0.36729930464642
A0A7J6JV97	Zinc finger (CCCH type) motif-containing protein	TGRH88_063960	68674.2505024153	72268.0083562794	53794.2	46646.8686132044	1.4032333666367	0.0368714631883802	0.488754958275111
A0A7J6JVD3	AP2 domain transcription factor AP2XII-1	TGRH88_058530	345772.62880539	327012.334027593	255616	279480.99874201	1.25731402795133	0.0453275219048686	0.330345023653964
A0A7J6JVG9	S1 RNA binding domain-containing protein	TGRH88_059800	14681.2111316651	14970.2252210624	20099.8	18662.931866261	0.764947023213708	0.0249131423482728	-0.386568
A0A7J6JVM5	Family A protein	TGRH88_065470	914545.095464474	937116.275774806	679183	581937.99020214	1.46826623743887	0.0274080384547014	0.554113592572616
A0A7J6JVY7	Zinc knuckle protein	TGRH88_062780	123042.677431661	131326.793820384	167795	164376.277885942	0.7657780433966	0.0130098749045948	-0.385002
A0A7J6JX39	Uncharacterized protein	TGRH88_062690	4498.51691830506	4076.31811158939	0	0	Inf	0	Inf
A0A7J6JXC8	ATPase, AAA family protein	TGRH88_051560	521484.061720888	574415.404747006	416685	402945.239826538	1.33706568305706	0.0370193714342161	0.419070339248101
A0A7J6JXE5	Thrombospondin type 1 domain-containing protein	TGRH88_065850	262926.680131969	261331.381266452	206138	227048.339526872	1.21023682780722	0.0491481299083365	0.275289392021017
A0A7J6JXG0	Alpha/beta hydrolase family protein	TGRH88_051960	43145.954159934	44286.7908800409	31375.8	33853.9336423442	1.34038175779423	0.0147639492232247	0.422643957128847
A0A7J6JXH0	Spc97 / Spc98 family protein	TGRH88_049620	70721.6052502313	69780.996351298	53805.2	59053.7803912574	1.24493949098634	0.0352512236809574	0.316075623276995
A0A7J6JXI8	SWI2/SNF2-containing protein	TGRH88_066250	22228.014057379	24185.1409053661	17820.1	18718.9658204624	1.27023375996529	0.0444271869461942	0.3450940192883
A0A7J6JXL5	protein-L-isoaspartate(D-aspartate) O-methyltransferase	TGRH88_054000	77202.7654989974	68622.3101886771	101651	94370.7077546648	0.743923095855205	0.0467581064071453	-0.426775
A0A7J6JXN0	Uncharacterized protein	TGRH88_048280	81224.8918882756	77977.3717231264	62089.3	67704.2421675035	1.22658077553616	0.0453629774386481	0.294642244599321
A0A7J6JXX5	Family A protein	TGRH88_065500	20560.6472057847	15493.9914942264	0	0	Inf	0	Inf
A0A7J6JY38	Dense granule protein GRA11	TGRH88_066200	29222.5719964398	19973.3417840261	0	0	Inf	0	Inf
A0A7J6JYL0	Adenosine/AMP deaminase domain-containing protein	TGRH88_039130	22077.225209672	22673.0303833587	16408.2	17275.9620313047	1.32852512558993	0.00892695119346988	0.409825512902728
A0A7J6JYR5	DNA replication licensing factor MCM2	TGRH88_039630	152273.223346827	153692.947929157	196989	215555.682302859	0.741655836085573	0.029195202414292	-0.431178
A0A7J6JYX6	Transmembrane protein	TGRH88_038690	162429.746750008	156061.483020021	214885	226760.401647611	0.721146939562507	0.0117612863841306	-0.471635
A0A7J6JYY4	SAG-related sequence SRS49B	TGRH88_038440	255489.467473877	254057.239824751	187494	201900.383741092	1.30856203523835	0.0142096264164647	0.387982320113329
A0A7J6JZ07	F-box domain-containing protein	TGRH88_038990	54712.5321911991	56008.3811223887	64669.2	68793.5380941883	0.829601691787928	0.0342885768917502	-0.269509
A0A7J6JZ29	DNA helicase	TGRH88_040730	226319.237097793	207719.825234742	286556	299127.062388825	0.741081807218772	0.0212205331157325	-0.432295
A0A7J6JZ36	SAG-related sequence SRS18	TGRH88_038940	620017.162042203	587629.442958299	476973	482612.886578212	1.25850809384749	0.0171142065444743	0.331714494938376
A0A7J6JZ88	Serine/threonine-protein phosphatase	TGRH88_039440	84398.7160007585	75416.3241867151	59591.9	57518.2843264954	1.36465535518175	0.0435759408975417	0.448536643342051
A0A7J6JZ96	SAG-related sequence SRS40E	TGRH88_044410	103441.14952702	92993.0415183591	30689.1	33249.4712454504	3.0722330389789	0.00652726449936792	1.6192876533728
A0A7J6JZM5	Longevity-assurance protein (LAG1) domain-containing protein	TGRH88_055180	69149.2098152606	68311.3208290126	52607.5	57933.6191811123	1.24352396341361	0.0378520947429759	0.314434309376185
A0A7J6JZY5	Glutaredoxin	TGRH88_046710	56397.7892450637	69770.6634790253	0	0	Inf	0	Inf
A0A7J6K040	tRNA(Phe) 7-[(3-amino-3-carboxypropyl)-4-demethylwyosine(37)-N(4)]-methyltransferase	TGRH88_042440	147188.316712964	137150.320377972	115499	117909.525809441	1.21820158927303	0.0387156927087271	0.284752891683975
A0A7J6K053	Uncharacterized protein	TGRH88_042800	10531.9109616768	18821.778280933	0	0	Inf	0	Inf
A0A7J6K0B0	BIR protein	TGRH88_045440	37969.4496904472	37309.7947555422	16525.6	23286.6134734809	1.89085805279662	0.0347823147843759	0.919041063862565
A0A7J6K0G0	C-CAP/cofactor C-like domain-containing protein	TGRH88_056330	52659.3503489293	52255.0405086831	37427.2	41445.0326023756	1.33018157843363	0.0232101072724508	0.411623196422057
A0A7J6K0I8	SAG-related sequence SRS40F	TGRH88_044400	22304.9930420051	11552.0508817565	0	0	Inf	0	Inf
A0A7J6K0J8	Uncharacterized protein	TGRH88_039810	67616.8884333755	65039.5121270456	54151.4	54412.9053711031	1.22191543626576	0.0113658220346151	0.28914444563007
A0A7J6K0N8	Uncharacterized protein	TGRH88_040870	46408.3092162232	44151.6609873093	0	0	Inf	0	Inf
A0A7J6K150	FAM192A/Fyv6 N-terminal domain-containing protein	TGRH88_040160	22326.665744184	20088.5081662503	27419.6	26227.5156834539	0.790632886224603	0.0473785661407713	-0.33892
A0A7J6K1E7	Uncharacterized protein	TGRH88_047050	227968.202598481	198507.517848293	0	0	Inf	0	Inf
A0A7J6K253	STE kinase	TGRH88_045620	35454.1894809668	33538.9986100361	25032	26066.146181336	1.35020921984452	0.0144732812591718	0.433182975457808
A0A7J6K2Q7	Ribosomal L22p/L17e protein	TGRH88_069190	74359.1434055611	67805.5116833905	93087.7	100299.327973685	0.735130254487889	0.0343385319674552	-0.443928
A0A7J6K2W6	Nucleolar GTP-binding protein 1 Rossman-fold domain-containing protein	TGRH88_070840	11204.8892562228	11563.1863072155	15186.1	15096.1272806147	0.751862647105003	0.00240830858148903	-0.411459
A0A7J6K2Z7	SPRY domain-containing protein	TGRH88_068200	9390.21959062097	20002.2336987304	0	0	Inf	0	Inf
A0A7J6K314	T-complex protein 10 protein	TGRH88_071340	23549.8444308379	25180.8084520339	20171	19131.504156108	1.23988671788738	0.0395984795739384	0.310208314960678
A0A7J6K325	Uncharacterized protein	TGRH88_076870	118671.334294066	119623.561982171	96203.4	101557.140062081	1.20496685638819	0.0175250515853553	0.268993464478476
A0A7J6K3K5	HEAT repeat-containing protein	TGRH88_073540	90733.6877395442	92795.6134345463	68876.7	73084.9518177148	1.29280900034715	0.0124725380474433	0.37050914706915
A0A7J6K3S4	Transmembrane protein	TGRH88_071220	1368712.92637986	1360999.78895492	935383	1066043.38931278	1.36388364314116	0.0308142580960788	0.447720569124811
A0A7J6K3V4	SAG-related sequence SRS28	TGRH88_071520	357538.248115629	344827.008378954	80415.6	96498.3408178917	3.97009559137892	0.00151856060160868	1.98917374478587
A0A7J6K427	HECT-domain (Ubiquitin-transferase) domain-containing protein	TGRH88_073990	46746.5873837232	46495.9188442899	29116.3	29573.3952703726	1.58874	0.000227555727071107	0.667880565261523
A0A7J6K462	Tubulin alpha chain	TGRH88_075650	16727.5435822085	19451.5818938277	0	0	Inf	0	Inf
A0A7J6K494	Uncharacterized protein	TGRH88_074600	16124.0815021986	18757.7746643311	11498.4	11021.0812656405	1.54896357314195	0.0438190898388028	0.63130321677732
A0A7J6K4D3	Ankyrin repeat-containing protein	TGRH88_073420	67023.0359477279	69534.1109273837	42667.7	51566.049058385	1.44913205979425	0.0445582438536169	0.535189074072783
A0A7J6K4J2	Transmembrane protein	TGRH88_082000	361717.399365977	382059.457071173	296808	308806.125272603	1.22813657310644	0.0279974487063065	0.296471002391786
A0A7J6K4T2	Protein kinase (Incomplete catalytic triad)	TGRH88_077860	66895.555477836	59120.1807828509	19391.8	18835.9017433707	3.29645075465569	0.00779267498370326	1.72091352924549
A0A7J6K4U8	PAN domain-containing protein	TGRH88_076510	51625.9100360681	48024.6823449115	28884.9	33324.7701081204	1.60185051950584	0.0225285889543764	0.679739525505993
A0A7J6K551	phospholipase A2	TGRH88_074110	22344.044797818	23702.0038872551	29047.4	30200.333393813	0.777178231933536	0.0177249834905263	-0.363683
A0A7J6K5S2	Transmembrane protein	TGRH88_035420	654595.344990288	653318.421251302	519563	550492.687992243	1.2222857005654	0.0165191857401167	0.289581544250916
A0A7J6K5T4	Uncharacterized protein	TGRH88_076630	135497.325103625	131603.674669633	91831.4	77451.6644039112	1.57783651137099	0.0224179179756556	0.657947727243951
A0A7J6K5W8	DNA polymerase II subunit 2	TGRH88_032730	42470.9312708428	44083.945562221	32150.1	34672.5886774794	1.29529174216294	0.0222585520146679	0.373277076729169
A0A7J6K604	Sel1 repeat-containing protein	TGRH88_077680	74251.9044216664	68813.3	95385.2	97430.8245326338	0.741977865249747	0.0133678447230516	-0.430552
A0A7J6K642	Uncharacterized protein	TGRH88_081150	36194.6393955037	37618.1758173514	28678	30614.8396502161	1.24488581839386	0.0263276229037056	0.316013423585535
A0A7J6K6G7	Transmembrane protein	TGRH88_080770	7305.15229641912	10441.3172720129	0	0	Inf	0	Inf
A0A7J6K6K5	Transmembrane protein	TGRH88_082950	15992.5118432163	17334.4465885505	21655.5	22167.488011103	0.76049032583819	0.0182153870454197	-0.394998
A0A7J6K6L7	Family D protein	TGRH88_034430	34567.6532861767	29985.0924631089	0	0	Inf	0	Inf
A0A7J6K6Q6	Transmembrane protein	TGRH88_034830	229800.159310962	231898.746352915	147493	175496.065913789	1.42945676615292	0.038626291677705	0.51546698639083
A0A7J6K6T7	AP2 domain transcription factor AP2VIIa-2	TGRH88_032950	30497.0700061778	31186.3139446001	20596.1	19894.5395361486	1.52339860909604	0.00214665178372607	0.607293483600385
A0A7J6K6Y2	OTU family cysteine protease	TGRH88_082570	98491.4928223208	96523.1720271442	81617.6	80783.7685455271	1.20081909774544	0.00426871718172	0.264018826777724
A0A7J6K6Z2	DNA polymerase alpha subunit B	TGRH88_082670	58532.0392610499	47995.5897919107	30780.7	29781.5805715646	1.75897651223818	0.0491417832993493	0.81473621850985
A0A7J6K727	AP2 domain transcription factor AP2VIIa-3	TGRH88_033860	124976.863871401	110778.422678423	66916.4	63704.8057395294	1.80487758641534	0.0186375779483067	0.85190099142801
A0A7J6K7B8	Transmembrane protein	TGRH88_037470	689953.540757358	625876.118239617	488828	477497.328356385	1.36168391781167	0.032959639073411	0.44539185523881
A0A7J6K7P1	AP2 domain transcription factor AP2VIIa-9	TGRH88_038160	161613.953526482	150552.958588029	113806	125657.954855298	1.30360710154957	0.0462960043652494	0.382509116457628
A0A7J6K7R3	Putative type I fatty acid synthase	TGRH88_034550	0	0	139626	143918.187989701	#NAME?	0	#NAME?
A0A7J6K7W5	SAG-related sequence SRS39	TGRH88_037930	311099.372210955	269795.30780674	160666	181036.280720138	1.7000023493945	0.0351297117116348	0.765536740161482
A0A7J6K800	Transmembrane protein	TGRH88_029050	42962.042880595	45826.9907635664	13106.2	19109.546303445	2.75607564101865	0.0135449554361618	1.46261548362456
A0A7J6K857	Protein kinase domain-containing protein	TGRH88_037890	57202.4394283193	50686.3499870465	33254.3	30991.4375383426	1.67931435686261	0.0240814174986592	0.747872318801441
A0A7J6K8F0	AP2 domain transcription factor AP2VIIa-4	TGRH88_035320	584674.300734222	524329.063585816	311014	372650.653385917	1.62214524157069	0.0387531638178064	0.697902999526055
A0A7J6K8G7	Proteophosphoglycan 5, related protein	TGRH88_037410	31748.0551786462	29201.7002341992	13065.8	18076.8022048453	1.95711825915956	0.0337692747852767	0.968730933659302
A0A7J6K960	DUF862 domain-containing protein	TGRH88_029190	36692.1914780732	35142.6001952738	45101.7	44299.2427242403	0.803512686604697	0.00972494179637101	-0.315607
A0A7J6K964	Transmembrane protein	TGRH88_024430	430449.511894021	395429.993153781	567891	534902.612601487	0.748897613851385	0.0288832714837744	-0.41716
A0A7J6K982	SAG-related sequence SRS22A	TGRH88_032100	251347.118925342	251523.178139227	107345	95789.5786208485	2.47555241691853	0.0244988141472373	1.30775049699865
A0A7J6K9B8	Uncharacterized protein	TGRH88_028560	56761.420384924	60662.5876876385	14302.3	12916.188955148	4.31412663157237	0.00209983606598798	2.10906852421747
A0A7J6K9R0	Family A protein	TGRH88_029230	6184.23400594235	8749.57528309737	0	0	Inf	0	Inf
A0A7J6K9R1	Family A protein	TGRH88_011550	235104.859858432	226575.812345238	0	0	Inf	0	Inf
A0A7J6K9Z8	Peptidyl-prolyl cis-trans isomerase	TGRH88_032480	44516.6503430226	43613.9503525345	62147.2	65366.7666066572	0.691144688231791	0.00713131447393808	-0.53294
A0A7J6KA51	Protein kinase	TGRH88_031550	55354.3304189311	51727.0608312915	68461.6	69254.1351262285	0.777553786080241	0.0143731904907616	-0.362986
A0A7J6KAX3	Transmembrane protein	TGRH88_015790	12288.6265948954	12617.4402364781	0	0	Inf	0	Inf
A0A7J6KAX8	IQ calmodulin-binding motif domain-containing protein	TGRH88_026680	73249.3374864374	72245.9381436581	55000.4	53711.289833653	1.33835906564168	0.00196650612128418	0.420465225639178
A0A7J6KB05	K Homology domain-containing protein	TGRH88_024360	191866.796714238	186443.137076277	144556	143186.950066111	1.31474961837847	0.00379310254434892	0.394788078059477
A0A7J6KB32	Glutathione peroxidase	TGRH88_011660	17210.5	11672.5341788394	0	0	Inf	0	Inf
A0A7J6KB43	Transmembrane protein	TGRH88_024760	37302.8096389913	37781.4953907494	52505.2	51410.4797437629	0.722550294766727	0.00171294879788648	-0.46883
A0A7J6KB74	Uncharacterized protein	TGRH88_012060	340633.540416081	322926.335118194	251990	221700.773805209	1.40082921650305	0.0324912456010533	0.486281078878757
A0A7J6KBF7	Bacterial alpha-2-macroglobulin MG10 domain-containing protein	TGRH88_012960	265452.776692539	257666.722779825	311678	337586.448477688	0.805710986792681	0.0430453611225558	-0.311666
A0A7J6KBL5	AP2 domain transcription factor AP2V-2	TGRH88_026120	30142.5373120436	30540.0579913876	24340	23301.2175169974	1.27374148827706	0.00719528286119287	0.349072505675477
A0A7J6KBN6	Transmembrane protein	TGRH88_010270	35825.7945395532	36696.4434829652	28915.1	27790.0447649378	1.27893577069855	0.00799242723584796	0.354943812599954
A0A7J6KC26	Transporter, cation channel family protein	TGRH88_010390	19945.3264774128	15859.353832258	30504.6	31408.9474632704	0.578301224476139	0.0247417428519279	-0.790107
A0A7J6KC71	Uncharacterized protein	TGRH88_010790	30988.3860753846	29264.8009784666	38260.8	39900.5255320397	0.770882359577594	0.0171932838272777	-0.375417
A0A7J6KCE0	Uncharacterized protein	TGRH88_012710	38222.0593465042	39715.0466546763	48467.3	49801.1348632051	0.793104175411699	0.00955759723581843	-0.334418
A0A7J6KCG2	DnaJ domain-containing protein	TGRH88_016340	63303.9184700455	62543.6720370156	43454.8	35960.4374511218	1.58467813666763	0.0253238147136159	0.664189844915285
A0A7J6KCG8	Dense granule protein GRA11	TGRH88_009390	60361.0313114406	70020.5584773879	0	0	Inf	0	Inf
A0A7J6KCH3	Uncharacterized protein	TGRH88_014760	85258.1613178249	73474.5467526294	48221.1	49109.255354766	1.6308653912942	0.0350995629255961	0.705637709501346
A0A7J6KCH6	Uncharacterized protein	TGRH88_009520	17433.2353894774	15929.1759594601	5998.38	8875.19832675684	2.24306556337691	0.0294722975290145	1.1654717900971
A0A7J6KCP2	SAG-related sequence SRS16A	TGRH88_006910	167974.687156537	157703.707477347	134731	130602.61469555	1.22742983397552	0.0320415749714207	0.295640555237441
A0A7J6KCU0	Uncharacterized protein	TGRH88_012930	123201.133508912	110468.436510241	86707.7	85578.1413847691	1.35629003602968	0.0407336870933454	0.439665724785854
A0A7J6KCY5	XPA C-terminal domain-containing protein	TGRH88_003890	13773.3089238779	13985.6930998536	8018.25	5461.8604877654	2.05925626862819	0.0307911109558694	1.04212338046697
A0A7J6KD13	Rhoptry neck protein RON4	TGRH88_008030	218527.287286112	208880.517780328	137538	139202.428405984	1.5444357281959	0.00419494007429112	0.627079834356684
A0A7J6KD60	SAG-related sequence SRS15C	TGRH88_006880	186643.879948575	163836.217011634	124034	122217.200772911	1.42326248911743	0.0449622700555693	0.509201759422525
A0A7J6KD88	Bradyzoite pseudokinase 1	BPK1	43928.8294112834	39537.4817622227	22748	24658.0470919303	1.76066802219656	0.0171823011991889	0.816122911508296
A0A7J6KDB5	Dense granule protein GRA11	TGRH88_009450	179362.056475917	170270.68718224	75761.7	92446.0812537942	2.07857651442787	0.0107910752169938	1.05559585595069
A0A7J6KDE2	Alpha/beta hydrolase family protein	TGRH88_016430	94350.8821791495	98571.9899924435	62230	59830.7983661541	1.58054735634998	0.00466185615732538	0.660424261909763
A0A7J6KDF9	SAG-related sequence SRS19C	TGRH88_009850	565652.415383139	567699.037769736	333530	337335.797518044	1.68938624885313	0.0000872881053279619	0.756499213040756
A0A7J6KDG6	Putative amino acid transporter	TGRH88_015200	29027.2109876479	28033.2831141952	22998.8	22441.0289964006	1.25573743040193	0.00948277984891338	0.328534834087932
A0A7J6KDG8	Methyltransferase	TGRH88_005770	50477.8701989495	40060.2448439039	10678.3	8718.40682976955	4.66770549441403	0.0214892329960348	2.22271353809069
A0A7J6KDK8	SAG-related sequence SRS19D	TGRH88_009840	208113.144970238	202290.55292989	134786	135110.188978075	1.5205983435856	0.00171813586919366	0.604639124632551
A0A7J6KDQ7	CBS domain-containing protein	TGRH88_008700	60869.2152856451	57770.8882385002	72939.6	71737.4439726859	0.820034058385543	0.0159045081897356	-0.286244
A0A7J6KDS5	Transmembrane protein	TGRH88_007470	79731.5200324761	78128.7533178792	99438.3	96398.0804340341	0.806082470481164	0.00809094513304547	-0.311001
A0A7J6KE06	SAG-related sequence SRS14A	TGRH88_004290	102839.016433464	99504.7574331404	66406.1	65941.6066174112	1.52888009198026	0.00230512963480843	0.612475262494024
A0A7J6KEC7	Phospholipase, patatin family protein	TGRH88_003940	160304.390720294	152108.908577834	191318	195815.365609236	0.806991406711947	0.0152948326091315	-0.309375
A0A7J6KES1	Pentatricopeptide repeat domain-containing protein	TGRH88_005640	122651.137576259	110679.106721627	55657.8	54512.6478810772	2.11790229399587	0.00940145057066402	1.08263603445818
A0A7J6KEY5	SAG-related sequence SRS19B	TGRH88_009860	281904.60670033	244560.026057191	90415.8	101922.759023876	2.73717675451737	0.0134037257307232	1.45268860044347
A0A7J6KEY6	Transmembrane protein	TGRH88_000070	317457.038949192	315311.108572345	384626	411140.076160026	0.795168538190222	0.0256143982586222	-0.330667
A0A7J6KF45	Dual specificity phosphatase, catalytic domain-containing protein	TGRH88_000670	65147.3249119798	57481.1665382708	111815	125236.405514078	0.517307590665047	0.0177625339170281	-0.950906
A0A7J6KFF1	SCY kinase-related protein (Incomplete catalytic triad)	TGRH88_001660	137092.108848865	132594.827854629	100206	109151.242690637	1.28816626182838	0.0264537505407559	0.365318812113316
A0A7J6KFS5	WD domain, G-beta repeat-containing protein	TGRH88_005830	39947.5949129089	42615.473869715	30094	32878.1556709364	1.31110437467094	0.0366262124625907	0.390782540499606
A0A7J6KFV6	Spc97 / Spc98 family protein	TGRH88_021200	39135.5841892906	41092.8298371383	33373.5	30736.7471624067	1.25141326975688	0.0390892807638625	0.323558307304707
A0A7J6KFY3	Uncharacterized protein	TGRH88_002180	60353.5685413507	57330.3868584076	39577.3	43910.6301620152	1.40959244254089	0.0230516104720163	0.495278094454671
A0A7J6KGF2	DUF2423 domain-containing protein	TGRH88_000970	144481.273535146	160088.293631935	186497	195017.83982855	0.798316435879538	0.0494745217408193	-0.324967
A0A7J6KGU0	Dense granule protein GRA11	TGRH88_085180	16383.8472391637	16433.7812753028	0	0	Inf	0	Inf
A0A7J6KGX5	Transmembrane protein	TGRH88_021850	230191.699166364	203622.791219033	122887	141828.048995644	1.63879799063685	0.0352749248064621	0.712638029014555
A0A7J6KH26	Transmembrane protein	TGRH88_022350	48255.1914688843	50919.4916876466	71336.2	64281.7172458177	0.731280093151477	0.0402486895140419	-0.451504
A0A7J6KHG6	PIG-P protein	TGRH88_022670	34554.363421633	35579.4900860283	27950.6	27911.9522771283	1.25547170060785	0.0453670961376384	0.328229509411603
A0A7J6KI61	Ribonucleoside-diphosphate reductase	TGRH88_019630	224068.13850355	211931.223079489	166418	179654.593198794	1.25984943665443	0.0376436734705836	0.333251328986171
B9PY04	Uncharacterized protein	TgIa.2060	154586.682074698	141276.446946682	88932.8	97686.5506563368	1.5853829090115	0.0206106401262005	0.664831328828404
B9PYC0	Family D protein	TgIa.1000c	93873.878271759	79681.6937332361	0	0	Inf	0	Inf
I6ZQT6	Rhoptry kinase family protein (Incomplete catalytic triad)	ROP5LA	139309.471633113	137471.341652464	72119.8	77454.6680724358	1.85045493961936	0.00196186769638315	0.887880005036029
O15703	SAG5A	SAG5A	7568.16893871108	6681.18505196883	0	0	Inf	0	Inf
Q1JSB4	Gpi-anchored surface bsr4-related antigen	TgIb.2380c	41133.2552896588	37108.5545440948	0	0	Inf	0	Inf
Q1JSB5	Gpi-anchored surface bsr4-related antigen	TgIb.2360c	236617.859821865	225622.780436589	162251	176802.143848133	1.36332798750127	0.0212238919711457	0.447132685413696
Q1JSB6	Gpi-anchored surface bsr4-related antigen	TgIb.2350c	5603.7940605112	2959.8061189049	0	0	Inf	0	Inf
Q1JTC2	Putative histone lysine methyltransferase, SET	TgIa.0990	51982.691784202	53159.718587862	68964.7	73169.3652607354	0.739741104141272	0.0136476568061077	-0.434908
Q5SGD9	Tgc002	-	363687.366210258	346595.63496311	431388	430370.804952225	0.824224826124922	0.0125370019911705	-0.27889
Q9XYH0	SAG-related sequence SRS11	TgIb.1210	927069.259350975	990491.078616578	595560	515685.348530261	1.72559582859332	0.0156259397519671	0.787094594084927
